# Supplementary material for: The Effects of Levosimendan on Microcirculation and Peripheral Perfusion in Septic Shock: A Pilot Study
Source: Life (Basel). 2025 May 28;15(6):871. doi: 10.3390/life15060871 (PMC12194462; doi:10.3390/life15060871)
Supplement: Supplementary file 1 [file life-15-00871-s001.zip]

Archive with 1 entries (1 files):
- life-3126982-supplementary.pdf
